# Supplementary material for: Variations in CD14 Gene Are Associated With Autoimmune Thyroid Diseases in the Chinese Population
Source: Front Endocrinol (Lausanne). 2019 Jan 16;9:811. doi: 10.3389/fendo.2018.00811 (PMC6343429; doi:10.3389/fendo.2018.00811)
Supplement: Supplementary file 1 [file Table_1.xls]

## Sheet: Sheet1
Supplementary Table 1 Significantly enriched pathways related to CD14 in GD tissues
NAME	GS<br> follow link to MSigDB	GS DETAILS	SIZE	ES	NES	NOM p-val	FDR q-val	FWER p-val	RANK AT MAX	LEADING EDGE
GO_NEGATIVE_REGULATION_OF_LIPID_CATABOLIC_PROCESS	GO_NEGATIVE_REGULATION_OF_LIPID_CATABOLIC_PROCESS	Details ...	17	0.84004	2.27721	0	0.00214432	0.002	472	tags=35%, list=3%, signal=36%
GO_INTERFERON_GAMMA_MEDIATED_SIGNALING_PATHWAY	GO_INTERFERON_GAMMA_MEDIATED_SIGNALING_PATHWAY	Details ...	67	0.808574	2.20253	0.002079	0.0220653	0.009	1535	tags=64%, list=9%, signal=70%
GO_RESPONSE_TO_INTERFERON_GAMMA	GO_RESPONSE_TO_INTERFERON_GAMMA	Details ...	137	0.726761	2.19621	0.00416667	0.0147474	0.012	1535	tags=52%, list=9%, signal=56%
GO_REGULATION_OF_TOLL_LIKE_RECEPTOR_SIGNALING_PATHWAY	GO_REGULATION_OF_TOLL_LIKE_RECEPTOR_SIGNALING_PATHWAY	Details ...	43	0.745047	2.17847	0.0019685	0.0165771	0.016	2189	tags=60%, list=13%, signal=69%
GO_HIGH_DENSITY_LIPOPROTEIN_PARTICLE_REMODELING	GO_HIGH_DENSITY_LIPOPROTEIN_PARTICLE_REMODELING	Details ...	15	0.781126	2.17468	0	0.0157	0.018	2014	tags=47%, list=12%, signal=53%
GO_CELLULAR_RESPONSE_TO_INTERFERON_GAMMA	GO_CELLULAR_RESPONSE_TO_INTERFERON_GAMMA	Details ...	116	0.724622	2.15703	0.00612245	0.0136312	0.021	1535	tags=53%, list=9%, signal=57%
GO_REGULATION_OF_MAST_CELL_ACTIVATION	GO_REGULATION_OF_MAST_CELL_ACTIVATION	Details ...	37	0.744656	2.1482	0	0.0130504	0.024	1889	tags=57%, list=11%, signal=64%
GO_POSITIVE_REGULATION_OF_INTERLEUKIN_6_PRODUCTION	GO_POSITIVE_REGULATION_OF_INTERLEUKIN_6_PRODUCTION	Details ...	63	0.701629	2.12812	0.00204499	0.0120184	0.035	2461	tags=52%, list=14%, signal=61%
GO_REGULATION_OF_NATURAL_KILLER_CELL_MEDIATED_IMMUNITY	GO_REGULATION_OF_NATURAL_KILLER_CELL_MEDIATED_IMMUNITY	Details ...	33	0.748003	2.07366	0.00594059	0.0141854	0.071	1608	tags=52%, list=9%, signal=57%
GO_POSITIVE_REGULATION_OF_TOLL_LIKE_RECEPTOR_SIGNALING_PATHWAY	GO_POSITIVE_REGULATION_OF_TOLL_LIKE_RECEPTOR_SIGNALING_PATHWAY	Details ...	19	0.834614	2.0578	0.00200401	0.0142895	0.089	2189	tags=79%, list=13%, signal=90%
GO_NEGATIVE_REGULATION_OF_TYPE_I_INTERFERON_PRODUCTION	GO_NEGATIVE_REGULATION_OF_TYPE_I_INTERFERON_PRODUCTION	Details ...	34	0.727054	2.05054	0	0.013808	0.096	2085	tags=59%, list=12%, signal=67%
GO_DENDRITIC_CELL_DIFFERENTIATION	GO_DENDRITIC_CELL_DIFFERENTIATION	Details ...	33	0.772807	2.04811	0.0104167	0.0138577	0.097	2164	tags=67%, list=12%, signal=76%
GO_REGULATION_OF_LEUKOCYTE_DEGRANULATION	GO_REGULATION_OF_LEUKOCYTE_DEGRANULATION	Details ...	39	0.745155	2.047	0.00214133	0.0139091	0.097	1889	tags=59%, list=11%, signal=66%
GO_POSITIVE_REGULATION_OF_LEUKOCYTE_DEGRANULATION	GO_POSITIVE_REGULATION_OF_LEUKOCYTE_DEGRANULATION	Details ...	16	0.788261	2.04562	0	0.0140852	0.097	1769	tags=63%, list=10%, signal=70%
GO_T_CELL_MEDIATED_IMMUNITY	GO_T_CELL_MEDIATED_IMMUNITY	Details ...	27	0.721898	2.04197	0.00431035	0.0136676	0.1	2099	tags=48%, list=12%, signal=55%
GO_REGULATION_OF_MAST_CELL_ACTIVATION_INVOLVED_IN_IMMUNE_RESPONSE	GO_REGULATION_OF_MAST_CELL_ACTIVATION_INVOLVED_IN_IMMUNE_RESPONSE		30	0.768726	2.02613	0	0.0146791	0.119	1889	tags=63%, list=11%, signal=71%
GO_NEGATIVE_REGULATION_OF_TOLL_LIKE_RECEPTOR_SIGNALING_PATHWAY	GO_NEGATIVE_REGULATION_OF_TOLL_LIKE_RECEPTOR_SIGNALING_PATHWAY		23	0.709384	2.02515	0.00787402	0.0144905	0.121	1548	tags=48%, list=9%, signal=52%
GO_RESPONSE_TO_TYPE_I_INTERFERON	GO_RESPONSE_TO_TYPE_I_INTERFERON		65	0.741514	2.0248	0.0130435	0.0143776	0.121	2312	tags=62%, list=13%, signal=71%
GO_G_PROTEIN_COUPLED_PURINERGIC_RECEPTOR_SIGNALING_PATHWAY	GO_G_PROTEIN_COUPLED_PURINERGIC_RECEPTOR_SIGNALING_PATHWAY		20	0.823542	2.02168	0.002	0.0145195	0.126	1952	tags=70%, list=11%, signal=79%
GO_LYMPHOCYTE_COSTIMULATION	GO_LYMPHOCYTE_COSTIMULATION		71	0.723311	2.01268	0.0142857	0.0153588	0.138	1880	tags=56%, list=11%, signal=63%
GO_T_CELL_PROLIFERATION	GO_T_CELL_PROLIFERATION		35	0.709583	2.00845	0.00635593	0.0152798	0.143	3061	tags=60%, list=18%, signal=73%
GO_DETECTION_OF_BIOTIC_STIMULUS	GO_DETECTION_OF_BIOTIC_STIMULUS		25	0.790153	2.00642	0.00190114	0.0156151	0.146	2014	tags=64%, list=12%, signal=72%
GO_NEGATIVE_REGULATION_OF_INNATE_IMMUNE_RESPONSE	GO_NEGATIVE_REGULATION_OF_INNATE_IMMUNE_RESPONSE		35	0.730927	1.99621	0.00407332	0.0164329	0.162	2113	tags=63%, list=12%, signal=71%
GO_T_CELL_LINEAGE_COMMITMENT	GO_T_CELL_LINEAGE_COMMITMENT		15	0.741497	1.99387	0.00186916	0.0165807	0.167	1769	tags=40%, list=10%, signal=44%
GO_REGULATION_OF_TOLL_LIKE_RECEPTOR_4_SIGNALING_PATHWAY	GO_REGULATION_OF_TOLL_LIKE_RECEPTOR_4_SIGNALING_PATHWAY		16	0.787604	1.99385	0.00207469	0.0164473	0.167	1737	tags=63%, list=10%, signal=69%
GO_POSITIVE_REGULATION_OF_CYTOKINE_BIOSYNTHETIC_PROCESS	GO_POSITIVE_REGULATION_OF_CYTOKINE_BIOSYNTHETIC_PROCESS		56	0.713569	1.9895	0.0164948	0.0170327	0.172	1964	tags=57%, list=11%, signal=64%
GO_MYELOID_CELL_ACTIVATION_INVOLVED_IN_IMMUNE_RESPONSE	GO_MYELOID_CELL_ACTIVATION_INVOLVED_IN_IMMUNE_RESPONSE		38	0.707926	1.98178	0.00203252	0.0174014	0.184	2608	tags=58%, list=15%, signal=68%
GO_REGULATION_OF_HEAT_GENERATION	GO_REGULATION_OF_HEAT_GENERATION		15	0.763992	1.97851	0	0.0177291	0.194	1462	tags=40%, list=8%, signal=44%
GO_LIPOXYGENASE_PATHWAY	GO_LIPOXYGENASE_PATHWAY		12	0.74563	1.96279	0.00201207	0.0188168	0.227	1513	tags=42%, list=9%, signal=46%
GO_POSITIVE_REGULATION_OF_CELL_KILLING	GO_POSITIVE_REGULATION_OF_CELL_KILLING		37	0.714854	1.96154	0.0102459	0.0189331	0.228	2216	tags=54%, list=13%, signal=62%
GO_POSITIVE_REGULATION_OF_MYELOID_LEUKOCYTE_MEDIATED_IMMUNITY	GO_POSITIVE_REGULATION_OF_MYELOID_LEUKOCYTE_MEDIATED_IMMUNITY		16	0.826472	1.96103	0.00209205	0.0188285	0.23	1769	tags=75%, list=10%, signal=83%
GO_LYMPHOID_PROGENITOR_CELL_DIFFERENTIATION	GO_LYMPHOID_PROGENITOR_CELL_DIFFERENTIATION		11	0.712041	1.95869	0.00366972	0.0191119	0.233	2099	tags=45%, list=12%, signal=52%
GO_TOLERANCE_INDUCTION	GO_TOLERANCE_INDUCTION		11	0.934288	1.95245	0	0.0197668	0.248	356	tags=64%, list=2%, signal=65%
GO_LIPOPOLYSACCHARIDE_MEDIATED_SIGNALING_PATHWAY	GO_LIPOPOLYSACCHARIDE_MEDIATED_SIGNALING_PATHWAY		29	0.765448	1.94571	0.00398406	0.0197558	0.262	2216	tags=69%, list=13%, signal=79%
GO_CELLULAR_RESPONSE_TO_ATP	GO_CELLULAR_RESPONSE_TO_ATP		11	0.720025	1.94343	0.00190114	0.0200817	0.269	2525	tags=64%, list=14%, signal=74%
GO_REGULATION_OF_VITAMIN_METABOLIC_PROCESS	GO_REGULATION_OF_VITAMIN_METABOLIC_PROCESS		12	0.770105	1.94315	0.00948767	0.0200742	0.27	1334	tags=42%, list=8%, signal=45%
GO_POSITIVE_REGULATION_OF_INTERFERON_GAMMA_PRODUCTION	GO_POSITIVE_REGULATION_OF_INTERFERON_GAMMA_PRODUCTION		60	0.725964	1.94011	0.00626305	0.0204678	0.282	1956	tags=53%, list=11%, signal=60%
GO_NEGATIVE_REGULATION_OF_NITRIC_OXIDE_METABOLIC_PROCESS	GO_NEGATIVE_REGULATION_OF_NITRIC_OXIDE_METABOLIC_PROCESS		12	0.757858	1.93964	0	0.0204684	0.283	2334	tags=58%, list=13%, signal=67%
GO_PURINERGIC_RECEPTOR_SIGNALING_PATHWAY	GO_PURINERGIC_RECEPTOR_SIGNALING_PATHWAY		25	0.762667	1.93904	0.0142276	0.0204529	0.283	1952	tags=60%, list=11%, signal=67%
GO_POSITIVE_REGULATION_OF_NATURAL_KILLER_CELL_MEDIATED_IMMUNITY	GO_POSITIVE_REGULATION_OF_NATURAL_KILLER_CELL_MEDIATED_IMMUNITY		20	0.746628	1.93263	0.00819672	0.0213688	0.3	1274	tags=50%, list=7%, signal=54%
GO_T_CELL_SELECTION	GO_T_CELL_SELECTION		35	0.708933	1.93232	0.00609756	0.0213123	0.3	2164	tags=57%, list=12%, signal=65%
GO_POSITIVE_REGULATION_OF_MAST_CELL_ACTIVATION	GO_POSITIVE_REGULATION_OF_MAST_CELL_ACTIVATION		15	0.744389	1.92496	0.0021645	0.0229371	0.322	1769	tags=60%, list=10%, signal=67%
GO_NEGATIVE_REGULATION_OF_MYELOID_CELL_APOPTOTIC_PROCESS	GO_NEGATIVE_REGULATION_OF_MYELOID_CELL_APOPTOTIC_PROCESS		14	0.70475	1.92432	0.0075188	0.0229459	0.325	780	tags=29%, list=4%, signal=30%
GO_NEGATIVE_REGULATION_OF_BONE_RESORPTION	GO_NEGATIVE_REGULATION_OF_BONE_RESORPTION		10	0.823823	1.91842	0.00535714	0.0237927	0.342	862	tags=50%, list=5%, signal=53%
GO_NEGATIVE_REGULATION_OF_MAST_CELL_ACTIVATION	GO_NEGATIVE_REGULATION_OF_MAST_CELL_ACTIVATION		10	0.808305	1.91814	0.0035461	0.0237262	0.342	261	tags=40%, list=1%, signal=41%
GO_NEGATIVE_REGULATION_OF_B_CELL_ACTIVATION	GO_NEGATIVE_REGULATION_OF_B_CELL_ACTIVATION		30	0.717049	1.91346	0.00793651	0.0240748	0.352	2085	tags=60%, list=12%, signal=68%
GO_INTERLEUKIN_1_PRODUCTION	GO_INTERLEUKIN_1_PRODUCTION		14	0.761006	1.91131	0.00573614	0.0242446	0.361	2302	tags=64%, list=13%, signal=74%
GO_CELLULAR_DEFENSE_RESPONSE	GO_CELLULAR_DEFENSE_RESPONSE		58	0.709641	1.90884	0.0229167	0.0244998	0.367	2217	tags=57%, list=13%, signal=65%
GO_POSITIVE_REGULATION_OF_INTERFERON_ALPHA_PRODUCTION	GO_POSITIVE_REGULATION_OF_INTERFERON_ALPHA_PRODUCTION		14	0.786303	1.904	0.00390625	0.0249994	0.377	1467	tags=64%, list=8%, signal=70%
GO_REGULATION_OF_INTERLEUKIN_8_BIOSYNTHETIC_PROCESS	GO_REGULATION_OF_INTERLEUKIN_8_BIOSYNTHETIC_PROCESS		10	0.760776	1.90302	0.00389864	0.0251704	0.382	842	tags=40%, list=5%, signal=42%
GO_RESPONSE_TO_PROTOZOAN	GO_RESPONSE_TO_PROTOZOAN		20	0.811474	1.89474	0.00646552	0.0258998	0.403	2452	tags=80%, list=14%, signal=93%
GO_POSITIVE_T_CELL_SELECTION	GO_POSITIVE_T_CELL_SELECTION		20	0.715243	1.89403	0.00626305	0.0259416	0.404	1769	tags=50%, list=10%, signal=56%
GO_HUMORAL_IMMUNE_RESPONSE_MEDIATED_BY_CIRCULATING_IMMUNOGLOBULIN	GO_HUMORAL_IMMUNE_RESPONSE_MEDIATED_BY_CIRCULATING_IMMUNOGLOBULIN		38	0.712241	1.89393	0.015625	0.025858	0.404	2581	tags=55%, list=15%, signal=65%
GO_POSITIVE_REGULATION_OF_INTERLEUKIN_12_PRODUCTION	GO_POSITIVE_REGULATION_OF_INTERLEUKIN_12_PRODUCTION		31	0.732829	1.88731	0.00592885	0.02658	0.421	2164	tags=61%, list=12%, signal=70%
GO_TOLL_LIKE_RECEPTOR_9_SIGNALING_PATHWAY	GO_TOLL_LIKE_RECEPTOR_9_SIGNALING_PATHWAY		14	0.81311	1.887	0.0142857	0.0266366	0.422	1263	tags=64%, list=7%, signal=69%
GO_G_PROTEIN_COUPLED_PURINERGIC_NUCLEOTIDE_RECEPTOR_SIGNALING_PATHWAY	GO_G_PROTEIN_COUPLED_PURINERGIC_NUCLEOTIDE_RECEPTOR_SIGNALING_PATHWAY		14	0.825174	1.8859	0.0163599	0.0267562	0.424	1952	tags=71%, list=11%, signal=80%
GO_REGULATION_OF_INTERLEUKIN_6_BIOSYNTHETIC_PROCESS	GO_REGULATION_OF_INTERLEUKIN_6_BIOSYNTHETIC_PROCESS		16	0.767297	1.882	0.00445434	0.0273395	0.434	1737	tags=56%, list=10%, signal=62%
GO_B_CELL_RECEPTOR_SIGNALING_PATHWAY	GO_B_CELL_RECEPTOR_SIGNALING_PATHWAY		33	0.749696	1.87759	0.0104167	0.0278036	0.444	2174	tags=64%, list=12%, signal=73%
GO_REGULATION_OF_INTERFERON_ALPHA_PRODUCTION	GO_REGULATION_OF_INTERFERON_ALPHA_PRODUCTION		17	0.779613	1.87709	0.00804829	0.0278266	0.444	2085	tags=71%, list=12%, signal=80%
GO_PHOSPHOLIPID_EFFLUX	GO_PHOSPHOLIPID_EFFLUX		14	0.71511	1.87611	0.00385356	0.0277707	0.45	2302	tags=43%, list=13%, signal=49%
GO_REGULATION_OF_INTERLEUKIN_2_BIOSYNTHETIC_PROCESS	GO_REGULATION_OF_INTERLEUKIN_2_BIOSYNTHETIC_PROCESS		18	0.780311	1.87521	0.0268595	0.027857	0.453	1569	tags=61%, list=9%, signal=67%
GO_TOLL_LIKE_RECEPTOR_4_SIGNALING_PATHWAY	GO_TOLL_LIKE_RECEPTOR_4_SIGNALING_PATHWAY		15	0.805888	1.87407	0.0100806	0.0281401	0.456	1870	tags=73%, list=11%, signal=82%
GO_RESPONSE_TO_INTERFERON_BETA	GO_RESPONSE_TO_INTERFERON_BETA		20	0.77379	1.87303	0.0060241	0.0282624	0.459	1452	tags=60%, list=8%, signal=65%
GO_ANTIGEN_PROCESSING_AND_PRESENTATION_OF_ENDOGENOUS_ANTIGEN	GO_ANTIGEN_PROCESSING_AND_PRESENTATION_OF_ENDOGENOUS_ANTIGEN		15	0.853256	1.86941	0.00187617	0.0286327	0.47	1535	tags=73%, list=9%, signal=80%
GO_MYD88_DEPENDENT_TOLL_LIKE_RECEPTOR_SIGNALING_PATHWAY	GO_MYD88_DEPENDENT_TOLL_LIKE_RECEPTOR_SIGNALING_PATHWAY		25	0.731787	1.86908	0.00195312	0.0285058	0.47	1957	tags=60%, list=11%, signal=67%
GO_POSITIVE_REGULATION_OF_MAST_CELL_ACTIVATION_INVOLVED_IN_IMMUNE_RESPONSE	GO_POSITIVE_REGULATION_OF_MAST_CELL_ACTIVATION_INVOLVED_IN_IMMUNE_RESPONSE		12	0.805735	1.86043	0.00639659	0.0298044	0.5	1769	tags=75%, list=10%, signal=83%
GO_MYELOID_DENDRITIC_CELL_DIFFERENTIATION	GO_MYELOID_DENDRITIC_CELL_DIFFERENTIATION		20	0.762723	1.85664	0.025641	0.0306467	0.508	2138	tags=70%, list=12%, signal=80%
GO_RESPONSE_TO_HYDROPEROXIDE	GO_RESPONSE_TO_HYDROPEROXIDE		14	0.739329	1.85383	0.00363636	0.0311369	0.518	1727	tags=50%, list=10%, signal=55%
GO_REGULATION_OF_PROTEIN_POLYUBIQUITINATION	GO_REGULATION_OF_PROTEIN_POLYUBIQUITINATION		12	0.742281	1.84073	0.00190476	0.0337735	0.549	1982	tags=50%, list=11%, signal=56%
GO_MAST_CELL_ACTIVATION	GO_MAST_CELL_ACTIVATION		20	0.737526	1.84065	0.00385356	0.0335995	0.549	2349	tags=55%, list=13%, signal=64%
GO_MYELOID_DENDRITIC_CELL_ACTIVATION	GO_MYELOID_DENDRITIC_CELL_ACTIVATION		25	0.733688	1.84035	0.0372671	0.0335847	0.55	2138	tags=64%, list=12%, signal=73%
GO_REGULATION_OF_CYTOKINE_SECRETION_INVOLVED_IN_IMMUNE_RESPONSE	GO_REGULATION_OF_CYTOKINE_SECRETION_INVOLVED_IN_IMMUNE_RESPONSE		11	0.70949	1.83441	0.0109489	0.0349662	0.568	2191	tags=45%, list=13%, signal=52%
GO_NEGATIVE_REGULATION_OF_BONE_REMODELING	GO_NEGATIVE_REGULATION_OF_BONE_REMODELING		12	0.786036	1.83369	0.0035524	0.0350083	0.573	862	tags=50%, list=5%, signal=53%
GO_RESPIRATORY_BURST	GO_RESPIRATORY_BURST		15	0.755519	1.82795	0.00655022	0.0361754	0.583	2189	tags=60%, list=13%, signal=69%
GO_POSITIVE_REGULATION_OF_LYMPHOCYTE_MIGRATION	GO_POSITIVE_REGULATION_OF_LYMPHOCYTE_MIGRATION		25	0.757109	1.82022	0.0264766	0.0378094	0.6	1928	tags=60%, list=11%, signal=67%
GO_CD4_POSITIVE_OR_CD8_POSITIVE_ALPHA_BETA_T_CELL_LINEAGE_COMMITMENT	GO_CD4_POSITIVE_OR_CD8_POSITIVE_ALPHA_BETA_T_CELL_LINEAGE_COMMITMENT		11	0.737154	1.81927	0.00197239	0.0379348	0.6	1769	tags=45%, list=10%, signal=51%
GO_I_KAPPAB_PHOSPHORYLATION	GO_I_KAPPAB_PHOSPHORYLATION		11	0.729881	1.81719	0.0150376	0.0376882	0.604	3485	tags=73%, list=20%, signal=91%
GO_PURINERGIC_NUCLEOTIDE_RECEPTOR_SIGNALING_PATHWAY	GO_PURINERGIC_NUCLEOTIDE_RECEPTOR_SIGNALING_PATHWAY		19	0.74441	1.81696	0.0325203	0.0375439	0.604	1952	tags=58%, list=11%, signal=65%
GO_POSITIVE_REGULATION_OF_NF_KAPPAB_IMPORT_INTO_NUCLEUS	GO_POSITIVE_REGULATION_OF_NF_KAPPAB_IMPORT_INTO_NUCLEUS		26	0.707314	1.81068	0.023622	0.0387952	0.615	2328	tags=65%, list=13%, signal=75%
GO_PROTEIN_LOCALIZATION_TO_CHROMOSOME_CENTROMERIC_REGION	GO_PROTEIN_LOCALIZATION_TO_CHROMOSOME_CENTROMERIC_REGION		11	0.792199	1.80925	0.0262626	0.0390264	0.616	2925	tags=82%, list=17%, signal=98%
GO_POSITIVE_REGULATION_OF_ACUTE_INFLAMMATORY_RESPONSE	GO_POSITIVE_REGULATION_OF_ACUTE_INFLAMMATORY_RESPONSE		28	0.760981	1.805	0.00998004	0.0403173	0.625	2164	tags=54%, list=12%, signal=61%
GO_POSITIVE_REGULATION_OF_DNA_DEPENDENT_DNA_REPLICATION	GO_POSITIVE_REGULATION_OF_DNA_DEPENDENT_DNA_REPLICATION		10	0.700887	1.80467	0.00181488	0.0403329	0.625	2935	tags=60%, list=17%, signal=72%
GO_REGULATION_OF_RESPONSE_TO_TUMOR_CELL	GO_REGULATION_OF_RESPONSE_TO_TUMOR_CELL		12	0.700876	1.79851	0.00408163	0.0413697	0.633	926	tags=33%, list=5%, signal=35%
GO_NEGATIVE_REGULATION_OF_DIGESTIVE_SYSTEM_PROCESS	GO_NEGATIVE_REGULATION_OF_DIGESTIVE_SYSTEM_PROCESS		14	0.705094	1.79842	0.00378072	0.0412996	0.633	1477	tags=36%, list=8%, signal=39%
GO_T_HELPER_1_TYPE_IMMUNE_RESPONSE	GO_T_HELPER_1_TYPE_IMMUNE_RESPONSE		19	0.720292	1.79785	0.012605	0.0413282	0.636	1769	tags=53%, list=10%, signal=59%
GO_REGULATION_OF_T_CELL_MIGRATION	GO_REGULATION_OF_T_CELL_MIGRATION		23	0.706983	1.79381	0.027451	0.0425057	0.64	2682	tags=57%, list=15%, signal=67%
GO_REGULATION_OF_FEVER_GENERATION	GO_REGULATION_OF_FEVER_GENERATION		11	0.830711	1.78742	0.0018622	0.0438332	0.65	1462	tags=55%, list=8%, signal=60%
GO_REGULATION_OF_INTERLEUKIN_10_SECRETION	GO_REGULATION_OF_INTERLEUKIN_10_SECRETION		11	0.834911	1.78434	0.0019084	0.0446931	0.657	848	tags=64%, list=5%, signal=67%
GO_DETECTION_OF_OTHER_ORGANISM	GO_DETECTION_OF_OTHER_ORGANISM		17	0.763531	1.78362	0.0135135	0.0448669	0.659	1778	tags=59%, list=10%, signal=65%
GO_LYMPHOCYTE_CHEMOTAXIS	GO_LYMPHOCYTE_CHEMOTAXIS		37	0.737658	1.78309	0.0465116	0.0448577	0.659	2216	tags=62%, list=13%, signal=71%
GO_POSITIVE_REGULATION_OF_T_CELL_MEDIATED_CYTOTOXICITY	GO_POSITIVE_REGULATION_OF_T_CELL_MEDIATED_CYTOTOXICITY		16	0.711764	1.78026	0.0392562	0.0456414	0.665	1828	tags=56%, list=10%, signal=63%
GO_REGULATION_OF_B_CELL_RECEPTOR_SIGNALING_PATHWAY	GO_REGULATION_OF_B_CELL_RECEPTOR_SIGNALING_PATHWAY		14	0.79675	1.77828	0.00632911	0.0458842	0.672	1906	tags=71%, list=11%, signal=80%
GO_CHEMICAL_HOMEOSTASIS_WITHIN_A_TISSUE	GO_CHEMICAL_HOMEOSTASIS_WITHIN_A_TISSUE		10	0.716927	1.77322	0.00707965	0.047242	0.681	1454	tags=40%, list=8%, signal=44%
